# Supplementary material for: Type D personality and post-traumatic stress disorder symptoms among intensive care unit nurses: The mediating effect of resilience
Source: PLoS One. 2017 Apr 5;12(4):e0175067. doi: 10.1371/journal.pone.0175067 (PMC5381899; doi:10.1371/journal.pone.0175067)
Supplement: S1 Dataset — (XLSX) [file pone.0175067.s001.xlsx]

## Sheet: DATA
ID	Gender	Age	Marital	Religion	Education	Beds	ICU type	Position	Clinical exp	ICU exp	PTSD1	PTSD2	PTSD3	PTSD4	PTSD5	PTSD6	PTSD7	PTSD8	PTSD9	PTSD10	PTSD11	PTSD12	PTSD13	PTSD14	PTSD15	PTSD16	PTSD17	typeD1	typeD2	typeD3	typeD4	typeD5	typeD6	typeD7	typeD8	typeD9	typeD10	typeD11	typeD12	typeD13	typeD14	resilience1	resilience2	resilience3	resilience4	resilience5	resilience6	resilience7	resilience8
1	1	32	1	1	2	800	1	1	29	29	1	0	1	1	1	0	1	1	1	2	2	2	3	3	3	2	3	1	2	2	3	4	3	4	3	3	4	2	2	1	1	2	3	3	3	2	1	3	1
2	2	23	1	2	1	800	1	1	11	11	0	0	0	0	0	0	0	0	0	0	0	0	2	0	0	0	0	0	0	0	0	0	0	0	0	0	0	0	0	0	0	3	4	2	3	4	4	4	4
3	2	27	1	3	2	800	1	1	42	42	0	0	0	0	1	1	0	0	1	0	1	1	0	1	0	1	1	2	3	3	2	3	3	3	4	1	3	2	3	3	4	1	3	0	0	3	2	2	2
4	2	34	2	3	2	800	1	2	123	123	0	0	0	0	1	0	0	0	0	0	0	0	0	1	1	1	1	2	3	3	2	3	3	3	3	1	3	2	3	3	3	3	4	3	3	4	4	4	3
5	2	31	1	1	2	800	1	1	48	48	2	0	0	2	0	0	0	0	0	0	0	0	0	2	0	0	1	2	1	1	0	2	2	1	1	2	1	1	1	1	1	1	3	4	2	2	1	2	2
6	1	27	1	2	2	800	1	1	30	30	1	0	0	1	1	1	1	0	0	0	0	0	0	0	0	0	0	0	1	0	0	1	0	1	0	0	0	0	0	0	0	3	3	1	2	3	3	3	4
7	1	26	1	4	2	800	1	1	7	7	0	0	0	1	1	0	0	0	0	1	1	1	2	0	0	1	0	0	1	0	2	3	1	3	1	1	1	2	3	1	1	3	3	1	2	3	1	2	3
8	2	21	1	4	1	800	1	1	16	16	1	1	0	0	0	1	0	0	0	0	0	0	0	1	1	1	1	0	0	0	0	0	0	1	0	0	0	0	0	0	0	2	3	2	3	3	3	2	2
9	2	28	1	4	2	800	1	1	17	10	2	3	2	3	2	2	2	1	3	3	1	3	3	3	2	1	1	3	2	4	3	3	3	3	2	2	2	2	2	2	2	1	2	1	1	3	2	1	1
10	2	25	1	1	1	800	1	1	25	22	0	0	0	1	0	0	0	0	1	0	0	1	1	1	0	0	0	1	1	1	1	3	1	1	1	3	1	1	1	1	1	2	4	4	1	3	3	3	2
11	2	23	1	4	1	800	1	1	17	17	0	0	0	0	0	0	0	0	0	0	0	0	2	0	0	0	0	0	0	0	0	0	0	0	0	0	0	0	0	0	0	3	4	2	2	3	2	2	4
12	2	26	1	3	2	800	1	1	45	45	1	0	1	1	1	0	1	1	1	2	2	2	3	3	3	2	3	1	2	2	3	4	3	4	3	4	3	3	4	3	4	2	3	3	3	2	2	3	3
13	2	20	1	4	1	800	1	1	5	6	1	1	1	2	1	1	2	1	2	1	2	2	2	2	1	1	1	0	1	1	2	3	1	2	1	3	1	1	2	2	1	3	4	1	2	2	1	2	2
14	2	26	1	1	2	920	2	1	4	6	2	1	1	2	2	2	1	0	1	2	2	1	1	1	2	2	2	3	3	4	3	2	4	2	4	2	4	3	4	4	4	3	3	1	1	3	2	3	2
15	2	37	1	1	2	920	2	1	160	117	0	0	0	0	0	0	0	0	1	1	2	1	1	2	1	1	0	0	2	1	2	2	1	1	0	0	1	1	2	1	0	2	4	3	3	2	1	3	2
16	1	31	1	1	2	920	2	1	40	40	1	0	0	1	1	1	0	0	0	0	0	0	0	0	0	0	0	2	0	3	2	2	0	0	3	0	0	3	2	1	1	3	4	4	3	4	4	3	4
17	2	25	1	1	2	920	2	1	41	41	1	0	0	1	0	1	0	1	1	0	1	0	0	1	1	1	0	0	2	3	0	3	0	0	0	3	0	3	0	0	0	3	3	1	3	3	3	3	2
18	2	34	2	1	3	920	2	1	89	73	0	0	0	0	0	0	1	0	3	3	3	2	2	2	3	2	1	3	3	4	4	4	4	3	4	3	3	4	4	4	3	2	4	2	3	3	3	3	3
19	1	32	1	1	2	920	2	1	5	6	0	0	0	0	0	1	0	1	1	2	0	1	1	1	1	1	1	0	1	1	1	2	1	1	1	0	1	1	1	0	1	4	0	0	2	3	1	2	2
20	2	26	1	1	2	920	2	1	50	48	2	1	0	1	1	1	1	0	2	0	2	2	2	2	1	0	1	1	2	0	3	3	2	3	1	2	3	2	4	3	1	3	4	4	3	3	2	3	3
21	2	24	1	1	2	920	2	1	30	30	2	1	0	1	1	1	0	0	1	1	1	0	3	2	1	1	1	0	1	0	1	3	1	1	1	2	0	0	3	2	1	2	4	2	2	3	2	3	2
22	2	25	1	1	2	920	2	1	18	18	1	1	0	0	0	0	0	0	1	1	1	0	2	2	1	1	1	0	1	0	1	2	1	1	1	1	0	0	1	1	1	3	3	2	3	3	3	3	3
23	2	22	1	1	2	920	2	1	6	6	1	1	1	1	2	2	2	0	1	0	0	0	1	2	0	1	1	0	0	0	2	2	0	0	0	0	0	0	1	1	1	2	2	2	1	3	1	3	2
24	2	32	1	1	3	920	2	1	89	89	1	1	0	1	0	0	1	0	0	0	0	0	1	0	0	0	0	0	0	3	0	0	1	0	0	1	2	2	2	2	0	4	2	2	2	2	2	2	2
25	2	25	1	1	2	920	2	1	54	54	1	0	1	0	0	0	0	0	1	1	1	1	1	1	1	1	1	3	3	3	1	1	1	2	2	1	3	1	2	2	1	1	3	3	3	1	4	1	1
26	2	41	2	1	2	920	2	2	232	232	2	1	2	2	1	1	2	0	1	1	1	1	1	2	1	1	1	3	0	4	2	3	2	1	1	4	3	3	3	2	2	3	4	3	2	3	3	3	2
27	2	28	1	1	2	920	2	1	54	54	0	0	0	0	0	0	0	0	0	0	0	0	1	1	0	0	0	2	0	2	1	2	0	1	1	1	1	1	1	1	1	3	3	3	3	2	2	2	2
28	2	22	1	1	2	920	2	1	6	6	1	0	0	1	1	0	0	0	1	0	1	2	2	2	1	2	0	0	3	0	3	4	0	0	0	3	0	0	3	3	0	3	4	4	3	3	3	3	3
29	2	25	1	1	2	920	2	1	57	57	2	1	2	2	2	2	1	0	2	1	0	0	0	2	1	0	1	0	2	3	3	3	2	2	0	3	0	0	3	3	0	2	4	0	1	2	1	1	2
31	2	27	1	1	2	920	2	1	18	18	0	0	0	1	0	0	0	0	1	0	1	1	2	2	2	2	2	0	0	1	0	1	0	0	0	3	0	0	0	0	0	4	4	4	4	4	4	4	4
32	2	23	1	1	2	920	2	1	17	17	1	1	1	1	0	0	0	0	1	0	1	0	1	1	1	1	2	0	0	0	0	1	0	0	0	0	0	0	1	0	0	3	3	2	3	3	2	2	3
33	2	27	1	1	1	920	2	1	41	41	1	0	0	1	0	0	1	2	2	2	1	1	1	2	2	1	2	2	3	3	3	3	2	3	2	3	2	3	3	3	1	3	4	4	3	3	3	3	3
34	2	31	1	1	2	920	2	1	113	113	0	0	1	0	1	2	0	0	1	2	0	0	2	1	2	2	3	2	2	3	2	3	1	1	1	2	2	3	1	1	3	2	3	4	3	3	4	4	3
35	2	30	1	1	2	920	2	1	99	56	1	0	0	0	0	0	0	0	1	0	0	0	2	2	1	1	1	0	1	1	0	1	0	1	0	1	0	0	1	0	0	2	3	3	2	3	3	2	3
36	2	33	1	1	3	920	2	1	63	63	0	0	0	0	0	0	0	0	0	0	0	0	1	1	0	0	0	0	0	0	1	1	0	0	0	0	0	0	0	0	0	4	4	3	3	4	3	4	4
37	2	28	1	1	2	920	2	1	75	51	1	0	1	1	1	1	1	0	0	1	0	0	1	1	1	0	0	0	2	0	0	1	0	0	0	0	0	0	1	1	0	3	4	2	3	3	2	3	3
38	2	22	1	1	2	920	2	1	6	6	1	0	0	0	1	0	0	0	2	1	1	0	1	2	1	0	1	1	2	2	3	3	1	2	1	1	1	1	3	3	2	2	3	2	2	2	1	2	2
40	2	29	1	1	2	920	4	1	58	58	1	1	1	1	1	0	0	0	0	0	0	2	1	1	1	0	3	0	2	2	3	3	1	1	1	2	1	1	1	2	1	2	3	1	2	3	3	2	2
41	2	25	1	1	1	920	3	1	41	41	2	0	0	1	1	1	0	0	1	1	1	0	3	3	2	0	0	1	1	2	2	3	2	2	2	2	1	2	1	2	1	2	4	2	2	3	1	2	2
43	2	24	1	1	2	920	4	1	18	18	1	0	0	0	0	0	0	0	1	1	1	1	1	1	1	0	0	1	1	0	1	3	2	2	2	3	2	2	3	3	1	2	3	3	2	3	2	3	2
44	2	32	2	1	2	920	3	1	120	120	0	0	0	1	0	0	1	0	1	0	0	0	1	1	1	0	1	1	0	1	0	3	0	0	1	1	2	2	3	1	1	3	4	3	3	3	3	2	2
45	2	30	1	1	2	920	3	1	77	77	1	0	0	1	1	0	0	0	0	1	1	1	0	1	1	0	1	0	1	1	3	3	3	1	0	1	3	1	3	3	3	3	3	4	2	2	3	3	2
46	2	21	1	1	1	900	3	1	6	6	1	1	0	1	0	1	0	0	0	0	0	0	1	1	0	1	1	1	0	0	0	3	0	0	0	0	0	0	0	3	2	2	4	4	3	4	3	3	4
47	2	21	1	1	1	920	3	1	6	6	1	0	0	1	0	0	0	0	2	1	0	0	2	2	1	2	0	0	4	2	0	3	3	0	0	0	0	0	4	4	0	2	4	4	2	3	2	2	2
48	1	31	1	1	1	920	3	1	33	33	1	1	0	1	0	0	0	0	1	1	2	1	2	1	1	1	1	0	2	2	1	2	2	1	1	2	3	3	2	1	1	3	3	3	2	3	3	3	3
50	2	22	1	1	1	920	3	1	16	16	0	0	0	1	0	0	0	0	0	0	0	1	1	0	1	0	1	2	3	1	3	1	3	3	2	1	1	1	3	3	2	2	4	3	2	2	2	2	3
52	2	31	1	1	2	920	3	1	53	53	1	0	0	1	1	1	0	0	1	0	1	1	1	1	1	2	1	2	2	3	1	2	2	2	3	2	2	2	3	2	2	2	2	2	1	2	1	3	2
53	2	22	1	1	2	920	3	1	6	6	0	0	0	1	0	0	0	0	1	1	2	1	1	0	1	0	0	1	1	0	0	0	1	0	1	0	2	0	4	3	2	3	3	4	2	3	2	3	2
54	2	26	1	1	2	920	3	1	53	53	1	0	1	1	0	1	0	1	2	3	3	2	3	0	3	2	1	3	3	4	3	1	2	3	0	2	4	3	2	2	3	2	4	3	2	3	2	2	2
55	2	29	1	1	1	920	4	1	89	89	2	1	1	2	2	1	2	0	1	2	2	1	2	2	2	2	2	1	2	2	2	4	2	2	2	2	2	4	3	4	3	2	4	4	3	3	1	2	2
56	2	23	1	1	2	920	3	1	13	13	2	1	0	2	1	1	0	0	3	2	2	3	3	3	3	3	3	1	3	3	4	4	4	4	1	4	4	1	4	4	1	2	3	1	0	3	2	2	0
57	2	30	1	1	2	1000	5	1	108	108	1	1	0	1	1	1	1	0	2	0	2	1	2	2	2	1	2	0	0	0	1	3	0	3	0	2	0	0	2	1	0	3	3	3	2	4	1	2	3
58	2	27	1	4	2	1000	5	1	30	30	1	1	1	1	0	2	2	1	3	3	2	2	3	3	2	2	2	2	3	4	3	4	3	3	3	2	3	4	4	3	3	1	2	3	2	3	2	3	2
60	2	27	1	3	2	1000	5	1	36	36	3	2	2	3	3	3	3	0	3	1	1	1	1	3	2	1	2	2	4	4	3	4	2	3	2	4	3	3	4	3	3	1	1	1	2	2	1	2	2
61	2	32	1	3	3	1000	5	1	137	137	1	1	1	2	1	2	2	0	1	0	0	1	2	1	2	1	2	1	2	0	0	1	1	0	1	0	1	1	2	1	2	4	4	1	3	4	3	4	4
62	2	35	2	4	2	1000	5	1	177	9	0	0	0	0	0	0	0	0	0	0	0	1	1	1	1	1	2	2	1	3	1	2	3	3	3	2	3	3	3	1	2	2	3	2	3	2	2	3	2
63	2	37	2	3	2	1000	5	1	184	168	1	0	1	1	1	1	0	0	1	2	2	1	2	2	2	1	2	3	3	2	3	4	3	3	3	4	3	3	3	3	4	1	3	3	2	3	1	1	2
64	2	28	1	4	2	1000	5	1	12	12	0	0	0	0	1	1	1	1	1	0	2	1	3	1	1	1	2	1	1	3	3	1	0	0	1	1	0	0	0	3	1	1	3	1	3	3	3	3	3
65	2	33	2	4	2	1000	5	1	160	6	3	3	2	2	2	2	2	0	1	2	1	1	3	2	2	2	1	2	3	3	3	3	3	3	3	3	3	3	3	3	3	1	1	0	2	2	3	3	1
66	2	23	1	3	2	1000	5	1	6	6	0	0	0	0	0	1	0	1	0	1	1	0	2	1	1	0	0	0	2	1	0	1	0	0	1	1	1	1	2	2	1	2	4	2	2	3	3	3	3
67	2	33	2	4	2	1000	5	1	135	135	1	0	1	1	0	0	1	0	0	0	1	1	1	1	1	0	1	2	3	2	1	1	1	2	2	1	1	2	3	2	2	2	3	3	3	3	3	3	1
68	2	31	2	4	2	1000	5	1	88	88	1	0	0	0	0	0	0	0	0	0	1	0	0	0	0	1	0	0	1	0	1	1	2	0	1	0	0	1	3	2	1	3	4	3	2	1	2	3	3
69	2	34	2	3	2	1000	5	1	156	156	3	1	1	1	2	0	3	0	3	1	0	2	3	3	3	3	3	1	1	1	3	4	0	1	0	2	0	0	3	1	0	3	4	1	1	3	2	1	1
70	2	23	1	3	1	1000	5	1	10	10	1	1	0	1	1	1	1	1	1	2	2	2	1	2	2	1	1	1	1	1	3	4	3	1	1	4	3	3	3	3	3	3	3	1	1	2	2	1	1
71	2	24	1	4	1	1000	1	1	12	12	1	1	1	1	1	2	2	0	0	0	0	0	1	2	1	2	2	3	3	2	1	2	1	2	1	1	0	0	2	0	0	2	3	1	2	3	3	3	2
72	2	30	2	3	2	1000	1	1	96	96	0	0	0	1	0	1	1	0	0	0	0	0	0	0	0	0	0	0	1	0	0	3	0	1	0	0	0	0	0	0	0	3	4	2	3	3	2	3	3
73	1	28	2	4	2	1000	1	1	65	65	0	1	0	1	1	1	1	0	2	1	1	1	1	1	1	2	1	2	2	3	1	3	3	3	2	1	1	2	2	2	2	2	3	3	2	3	2	2	2
74	2	39	2	5	3	1000	1	1	207	122	1	0	0	1	0	0	0	0	0	0	0	0	0	0	0	0	0	1	1	1	0	2	1	0	2	1	2	2	2	1	2	4	4	2	2	3	2	3	3
75	2	42	2	3	3	1000	1	2	240	120	1	0	0	1	1	1	1	0	0	0	0	0	0	0	0	0	0	3	2	2	2	3	2	2	2	2	2	2	2	2	2	3	3	2	3	2	1	2	2
76	1	32	2	4	2	1000	1	1	72	72	0	0	0	0	0	0	0	0	0	0	1	0	0	1	0	0	0	2	3	3	1	3	1	4	2	1	2	2	1	1	2	3	3	3	2	3	3	3	3
77	2	36	1	4	3	1000	1	1	162	162	0	0	0	0	0	0	0	1	1	1	1	1	1	1	0	1	2	0	0	1	0	1	0	1	0	1	0	1	1	1	1	3	3	2	4	4	4	4	4
78	2	33	1	3	1	1000	1	1	136	136	2	0	0	1	1	0	0	0	1	1	1	2	1	2	2	2	2	3	3	3	3	4	3	2	3	3	2	2	3	3	3	2	3	2	1	2	2	2	2
79	2	25	1	4	2	1000	1	1	30	30	1	0	0	1	1	2	0	2	3	1	0	1	1	2	3	2	1	1	2	3	3	4	2	3	2	3	2	2	2	2	4	2	3	0	1	2	1	2	2
80	2	29	1	4	2	1000	1	1	77	77	1	1	1	2	1	2	2	0	2	1	2	1	0	1	1	0	0	1	1	2	2	3	0	1	1	0	2	2	1	1	0	1	2	1	2	3	2	1	2
81	2	45	2	3	2	1000	1	2	269	12	0	0	0	0	0	0	0	0	0	0	0	0	0	1	1	0	0	2	3	2	2	2	2	2	3	1	2	2	2	2	2	2	3	2	3	3	2	3	3
82	2	23	1	1	1	1000	1	1	11	11	0	0	0	1	1	1	0	0	1	1	1	0	0	1	0	0	0	0	0	0	0	2	0	2	0	0	0	0	0	0	0	4	4	4	3	3	2	1	2
83	2	45	1	4	2	1000	1	1	257	42	1	0	0	0	0	0	0	0	0	0	0	0	1	0	0	0	0	0	0	0	0	0	0	0	0	0	0	0	0	0	0	4	4	2	4	2	3	3	4
85	2	28	2	3	2	1000	1	1	84	84	1	1	1	1	1	1	1	1	1	1	1	1	1	1	1	1	1	1	2	1	0	4	1	2	2	2	1	2	3	2	2	2	2	2	2	2	2	2	1
86	2	24	1	4	2	1000	1	1	24	24	1	0	0	0	0	1	0	0	1	1	2	2	0	1	1	1	1	2	2	2	2	3	2	2	2	3	2	3	2	2	2	2	2	2	2	2	3	1	2
87	2	34	2	1	2	1000	1	1	108	108	1	0	0	1	1	2	3	1	1	1	1	1	0	0	0	0	0	2	3	2	1	2	2	1	1	3	2	1	3	3	1	2	3	2	1	2	2	3	2
88	2	24	1	4	2	1000	1	1	26	26	0	1	0	1	0	0	0	0	0	1	1	1	2	2	0	0	0	0	1	2	3	2	1	1	1	3	2	2	2	1	1	2	3	2	3	3	2	2	3
89	2	30	1	4	2	1000	1	1	97	97	1	0	1	1	1	2	1	0	2	1	1	1	3	2	1	0	1	3	2	2	2	2	1	1	2	1	0	1	2	1	1	2	3	1	2	3	2	2	1
90	2	24	1	4	1	1000	1	1	41	41	1	1	1	1	0	1	1	0	2	1	0	0	3	1	1	1	2	0	1	0	1	2	0	1	0	2	1	1	2	1	1	2	4	0	1	2	1	1	2
91	2	22	1	4	2	1000	1	1	6	6	0	1	0	0	0	0	0	0	0	0	1	0	1	1	1	0	0	1	1	2	2	3	2	2	0	2	0	0	0	0	0	2	3	1	4	3	3	3	3
92	2	25	1	4	2	1000	1	1	42	42	1	0	1	1	1	0	0	0	2	2	2	1	2	2	2	1	2	1	1	1	3	3	2	2	1	3	2	2	2	2	2	3	3	3	2	2	3	3	3
93	1	32	1	1	2	1000	4	1	54	54	1	0	0	1	0	0	0	0	1	0	1	0	0	0	1	0	0	0	1	1	0	1	1	1	0	1	1	1	1	1	1	3	4	3	3	3	3	4	3
94	2	23	1	1	2	1000	4	1	14	14	1	0	1	1	0	1	0	0	0	0	0	0	0	1	0	0	0	0	1	0	0	0	0	0	0	0	0	0	0	0	0	2	4	2	2	3	2	2	3
95	2	36	1	4	2	1000	4	1	168	132	1	1	1	2	0	1	2	0	1	1	1	2	2	3	1	2	2	2	3	2	3	3	2	2	2	1	1	1	1	2	2	3	2	3	1	2	3	2	2
96	2	33	2	4	2	1000	4	1	134	134	0	0	0	0	0	0	0	0	0	0	0	0	0	0	0	0	1	2	3	2	2	3	3	2	2	2	1	2	3	3	2	2	3	1	2	2	3	3	1
98	2	43	2	4	3	1000	4	1	275	144	1	1	1	1	1	1	1	1	1	1	1	1	1	1	1	1	0	0	1	0	0	1	0	0	0	0	0	0	1	0	0	4	4	2	3	3	4	3	3
99	2	25	1	4	2	1000	4	1	50	50	1	0	0	1	0	0	0	0	2	2	1	1	0	1	0	2	2	2	1	3	1	1	1	2	0	1	2	1	0	0	0	2	4	2	3	2	2	2	3
100	1	28	1	4	2	1000	4	1	6	6	1	1	2	1	0	0	0	0	1	0	1	0	0	1	0	0	0	2	2	2	3	1	2	3	3	3	3	4	4	4	4	2	2	3	3	3	3	3	3
101	2	34	1	2	2	1000	4	1	120	120	2	1	1	1	1	1	1	0	2	0	2	2	2	2	2	2	2	0	0	3	1	2	1	2	1	2	2	2	2	2	0	2	3	3	3	3	3	3	2
102	2	22	1	4	1	1000	4	1	11	11	1	0	0	1	0	0	0	0	0	1	1	0	0	0	0	0	0	0	0	2	0	1	0	0	0	0	0	1	0	0	0	3	4	3	2	4	4	4	4
103	2	24	1	1	2	1000	4	1	17	17	2	1	2	2	1	3	0	0	0	0	1	2	3	2	1	3	3	3	4	3	4	2	1	4	1	1	2	1	4	3	1	3	3	4	2	3	2	3	2
104	2	23	1	1	2	1000	4	1	12	12	2	1	0	0	0	0	0	0	1	2	0	0	2	1	1	0	0	2	3	2	0	3	2	2	1	1	1	2	1	3	2	3	3	4	2	3	3	4	3
105	2	36	1	4	3	1000	4	1	161	134	2	0	0	1	1	0	0	0	1	0	1	0	1	0	1	1	0	1	1	2	1	1	1	1	2	1	1	0	2	1	1	3	3	2	3	3	3	2	3
106	2	29	1	4	2	1000	4	1	84	84	2	0	1	1	0	1	1	0	1	0	1	0	1	1	1	1	0	1	2	3	0	1	1	0	1	0	1	2	2	1	2	2	4	3	3	3	3	3	3
107	2	42	2	3	2	1000	4	2	240	72	1	0	0	1	1	1	1	0	2	1	2	1	2	2	1	1	1	1	1	2	1	3	1	1	2	1	2	2	1	1	1	2	3	2	3	2	2	2	3
108	2	23	1	4	2	1000	4	1	6	6	0	0	0	1	0	0	0	0	0	0	1	0	2	2	0	0	0	0	0	0	1	1	0	0	0	0	0	0	0	0	0	0	4	0	2	3	3	3	3
110	2	23	1	2	2	1000	4	1	6	6	1	1	0	1	1	0	0	0	0	0	0	0	0	0	0	0	0	2	3	2	0	1	3	0	4	0	1	0	3	2	3	2	3	1	2	3	2	4	2
111	1	32	2	4	1	1000	4	1	66	66	1	0	0	1	1	0	1	0	0	1	1	0	0	1	0	0	1	3	1	2	1	2	1	1	1	1	0	2	1	1	1	3	3	0	2	3	3	2	2
112	2	28	1	4	2	1000	4	1	74	6	2	0	0	2	0	2	1	1	1	1	1	2	2	1	1	1	0	1	1	1	1	3	1	1	1	1	1	1	1	1	1	3	4	3	3	3	2	1	1
113	2	28	1	4	2	1000	4	1	64	64	1	0	0	0	0	0	0	0	0	0	0	0	0	0	0	0	0	0	0	0	1	1	0	0	0	0	0	0	1	0	0	0	3	4	2	2	2	2	3
114	2	23	1	4	1	500	1	1	29	15	0	1	0	1	1	1	0	0	0	0	0	1	1	1	1	1	1	2	2	0	1	2	1	1	1	2	1	2	2	2	2	2	3	1	3	4	2	3	2
115	2	35	2	2	2	500	1	1	178	50	1	0	0	1	1	0	1	0	1	0	0	0	1	1	0	0	0	0	0	1	0	0	1	1	0	1	1	1	1	1	1	3	4	3	4	3	3	4	4
116	2	30	1	3	1	500	1	1	92	84	1	1	0	1	0	0	0	0	1	0	0	0	0	1	0	0	0	1	2	0	0	1	0	1	0	2	0	1	3	2	1	3	4	3	2	3	2	1	2
117	2	26	1	4	1	560	1	1	49	20	0	0	0	0	0	0	0	0	0	0	0	0	2	1	0	0	0	0	0	0	0	1	0	0	0	0	0	0	1	1	0	4	4	2	3	4	2	3	2
118	2	26	1	4	2	500	3	1	57	57	0	0	0	1	0	0	1	0	0	0	1	0	2	0	0	1	1	0	0	0	0	0	0	0	0	0	0	0	1	0	0	4	4	4	3	4	2	3	3
119	2	26	1	4	2	500	1	1	40	31	1	0	0	1	0	0	0	0	0	0	0	0	2	1	1	0	0	3	1	1	0	2	0	0	0	3	1	3	3	1	1	3	4	1	3	4	3	3	3
120	2	40	3	1	3	500	1	1	210	162	1	1	1	1	1	1	1	1	1	1	1	1	2	1	1	1	1	0	3	2	0	3	0	3	0	0	2	1	1	0	0	4	4	4	2	3	3	3	3
121	2	25	1	4	1	500	1	1	36	36	1	0	0	1	0	1	2	1	2	2	2	0	2	2	2	2	2	0	2	0	2	1	0	1	1	1	0	0	2	2	1	2	3	0	2	4	2	2	2
122	2	31	2	4	2	500	1	1	99	87	2	1	1	1	1	1	1	1	1	1	1	1	2	2	1	1	1	2	1	2	2	3	2	1	2	2	1	2	3	2	1	2	3	0	2	2	2	3	2
123	2	35	1	4	2	500	1	1	186	144	2	0	1	2	1	1	1	1	1	1	2	1	1	2	1	2	1	0	0	2	2	2	1	3	1	2	2	2	2	1	1	3	3	0	2	2	2	3	2
124	2	25	1	1	2	700	4	1	37	23	1	0	1	1	0	0	0	0	1	0	1	1	0	1	1	1	0	1	2	3	1	2	2	2	3	2	2	2	3	3	3	2	3	2	3	2	2	2	2
125	2	29	2	4	1	700	4	1	97	97	1	0	0	1	1	1	0	0	0	0	0	0	1	1	1	0	0	1	2	2	1	2	2	1	2	1	1	1	1	1	1	3	3	4	4	3	4	4	3
126	2	44	2	3	3	700	4	2	262	74	1	0	0	1	1	0	0	0	0	0	0	0	0	1	1	0	0	2	0	2	1	0	1	0	3	1	0	0	1	1	3	3	4	2	3	4	3	3	3
127	2	23	1	2	1	700	4	1	16	13	1	0	0	0	0	0	0	0	0	0	0	0	0	2	0	0	1	0	0	0	0	3	0	0	0	1	0	0	1	0	0	3	4	0	2	2	2	3	2
128	2	30	1	4	1	700	4	1	94	94	2	0	1	2	2	2	1	0	2	1	3	1	3	3	1	3	3	2	2	4	2	3	1	4	1	3	3	3	3	3	2	3	3	3	2	3	3	2	1
130	2	30	1	4	1	700	4	1	105	105	2	1	1	1	1	1	0	0	0	0	1	1	2	1	1	1	1	0	0	2	1	2	0	3	2	2	1	1	0	0	2	3	2	1	3	3	3	3	3
131	2	31	1	1	2	700	4	1	116	116	1	0	0	1	0	0	0	0	0	0	0	0	0	0	0	0	0	0	2	0	1	1	0	1	1	0	0	0	0	0	1	2	4	2	2	2	3	3	2
132	2	24	1	4	1	700	4	1	25	25	1	0	0	1	1	0	0	0	1	0	0	1	0	2	0	0	0	0	2	0	0	3	0	0	0	0	0	0	2	1	1	2	3	1	2	2	2	1	2
133	2	46	2	4	3	700	4	2	280	216	1	1	0	1	0	1	0	0	0	1	0	0	2	0	0	0	2	3	3	2	3	3	1	2	1	2	1	1	3	1	1	3	4	1	3	3	2	3	3
134	2	23	1	4	1	700	4	1	8	8	1	0	1	2	0	1	1	0	1	1	0	0	2	1	1	0	0	2	2	1	3	4	3	2	1	3	3	1	3	2	2	3	3	2	2	3	2	3	2
135	1	40	2	4	3	700	4	1	185	185	1	0	0	1	1	0	0	0	0	0	0	0	0	0	0	0	0	0	0	0	0	1	1	0	0	0	0	0	1	0	0	3	3	2	3	3	2	2	2
136	2	26	1	3	1	600	3	1	50	50	1	0	0	1	1	0	0	0	1	0	1	1	1	2	2	1	1	1	1	0	0	2	0	1	1	1	1	1	1	1	1	2	3	0	1	3	2	1	1
137	2	24	1	2	1	600	3	1	30	30	1	0	1	1	0	1	0	1	1	1	1	0	0	2	2	0	1	2	3	3	2	3	2	1	3	1	3	3	3	3	3	2	3	3	1	3	3	3	2
138	2	23	1	4	1	600	3	1	10	10	2	0	1	1	1	1	1	1	1	2	1	1	2	2	1	1	2	0	3	3	4	4	3	2	0	4	2	0	3	3	2	2	4	1	2	3	1	3	2
139	2	43	2	1	3	600	5	2	269	29	0	0	0	1	0	1	0	0	0	0	1	0	0	1	1	1	1	2	3	2	0	1	1	0	1	0	1	1	2	1	1	3	3	3	3	3	2	3	3
140	2	23	1	4	2	600	5	1	29	29	1	2	1	1	0	0	0	0	2	1	0	1	2	2	2	1	3	1	2	1	1	3	0	2	1	1	1	1	1	1	1	3	4	1	2	3	1	2	1
141	2	40	3	1	2	600	3	1	40	40	1	0	0	1	0	0	0	0	2	1	3	1	2	3	2	0	3	0	0	4	3	4	3	3	0	2	3	3	3	3	3	2	2	2	2	1	1	2	2
142	2	43	2	2	2	600	2	2	270	84	1	0	0	1	1	1	1	1	1	1	0	1	0	1	1	2	1	3	2	3	3	3	2	3	2	2	1	2	1	1	1	2	3	2	2	2	3	2	2
143	2	43	2	1	2	600	3	2	220	6	1	0	1	1	0	0	0	0	1	1	0	1	0	1	1	0	0	0	0	0	3	3	1	2	2	1	0	0	0	0	1	1	3	3	1	3	3	1	2
144	2	33	2	3	2	600	2	1	126	126	1	0	0	1	1	1	1	1	1	1	0	1	0	1	1	1	1	2	2	0	2	2	2	1	2	1	3	1	2	2	2	2	2	2	2	2	2	2	2
145	2	27	2	4	2	600	5	1	73	73	1	1	1	1	1	1	1	1	1	0	0	0	0	0	0	0	0	0	3	1	0	3	1	1	1	0	1	1	3	1	1	2	3	0	2	2	3	2	2
146	2	27	1	3	1	300	5	1	65	65	1	0	0	1	1	0	1	0	0	0	1	2	2	2	2	2	2	2	1	1	2	3	3	3	2	2	1	2	2	2	2	2	4	0	0	3	3	3	3
147	2	24	1	4	1	600	2	1	40	40	1	0	0	1	0	0	0	0	0	0	0	0	0	1	0	0	0	0	0	0	1	2	0	0	0	1	0	0	0	0	0	1	4	0	2	3	2	3	2
148	2	22	1	3	1	600	2	1	10	10	1	1	0	1	0	0	0	0	0	0	0	0	2	2	1	0	1	0	1	2	0	2	0	1	0	0	0	0	1	1	0	3	3	2	1	2	2	3	2
150	2	28	3	3	1	500	1	1	29	28	1	0	0	1	0	0	0	0	0	0	0	0	1	1	1	1	2	0	0	0	0	1	0	0	0	0	0	0	1	0	0	4	4	2	3	4	3	3	3
151	2	28	1	4	2	500	1	1	65	65	1	0	0	0	0	0	0	0	0	0	0	0	0	1	1	0	0	0	0	0	0	0	0	0	0	0	0	0	0	0	0	3	3	3	3	3	2	1	3
152	2	34	2	4	1	500	1	1	84	72	1	0	0	1	0	1	0	0	1	0	0	1	1	1	1	1	1	3	2	3	2	3	2	1	1	3	3	1	3	3	2	3	3	2	3	3	3	3	3
154	2	28	1	2	2	500	1	1	77	9	0	1	0	1	0	1	0	0	1	0	1	0	1	1	1	1	0	2	1	2	1	1	2	1	2	1	0	2	1	2	2	2	3	4	4	4	2	3	3
155	2	32	1	4	3	1300	2	1	84	84	0	0	0	0	0	0	0	0	1	1	0	0	0	1	1	1	0	0	0	0	0	1	1	0	0	0	0	1	1	0	1	3	4	1	3	3	3	2	3
156	2	31	2	4	2	1300	2	1	96	94	1	0	0	1	1	1	0	0	1	1	1	1	0	1	1	1	1	1	3	1	1	3	1	2	3	2	1	2	2	2	2	2	4	0	1	2	2	2	2
157	2	24	1	2	2	1300	2	1	16	16	0	0	0	0	0	2	0	0	0	0	0	0	0	0	0	0	0	1	2	3	0	0	0	0	2	0	0	0	3	2	1	2	3	3	2	3	3	3	3
158	2	32	2	1	2	1300	2	1	112	56	1	0	0	1	1	1	1	0	0	0	0	1	2	1	1	0	0	1	2	1	1	2	1	1	1	2	3	2	2	2	1	3	4	3	2	3	2	3	2
159	2	28	1	1	2	1300	3	1	60	60	1	0	1	2	1	1	0	0	1	0	2	0	0	1	0	2	2	0	3	1	0	1	0	1	0	2	1	1	3	0	0	2	4	4	3	4	2	2	3
161	2	32	1	3	2	1300	3	1	70	70	1	1	1	1	1	1	2	0	1	1	3	3	3	3	3	3	0	0	0	3	3	3	2	0	2	0	3	3	0	2	2	1	2	2	1	0	1	1	2
162	2	39	2	3	3	1300	3	3	171	146	2	1	2	3	2	1	0	0	1	0	0	1	1	3	2	1	1	0	3	1	0	3	0	0	0	2	0	0	4	1	0	3	4	1	3	4	4	4	4
163	2	38	1	4	2	1300	3	1	152	144	1	1	0	2	1	0	0	0	1	0	1	1	1	1	2	0	1	1	1	1	1	1	1	0	2	1	2	3	2	1	2	2	1	0	3	2	3	3	3
164	2	25	1	4	1	1300	3	1	34	34	1	0	0	1	0	0	0	0	1	0	0	0	2	1	1	1	1	0	1	3	1	2	0	1	0	1	0	1	2	2	1	3	3	1	1	2	1	2	2
165	2	26	1	2	2	1300	3	1	60	60	1	0	0	2	1	1	0	0	1	0	1	0	1	1	1	0	1	1	1	1	2	3	1	1	1	1	0	0	1	1	1	3	3	2	3	3	1	3	3
166	2	26	1	4	2	1300	3	1	43	43	1	0	0	1	0	1	1	0	1	0	2	1	2	2	1	0	0	3	2	4	2	3	2	3	4	2	2	2	1	1	3	2	3	1	2	2	1	2	1
167	2	23	1	3	1	1300	3	1	11	11	1	1	1	1	0	1	0	0	0	0	0	0	0	1	0	0	0	0	1	0	1	1	0	0	0	0	0	0	0	0	0	3	3	2	3	2	3	3	3
168	2	23	1	4	1	1300	3	1	15	15	0	0	0	2	0	0	0	0	0	1	1	0	2	0	0	0	0	0	0	0	0	1	0	0	0	0	0	0	2	0	0	3	4	2	1	3	2	3	3
169	2	23	1	4	2	1300	3	1	17	8	0	0	0	0	0	0	0	0	1	1	2	1	1	1	1	0	0	1	3	1	2	2	1	3	1	2	3	2	3	3	2	3	4	0	2	2	3	3	2
171	2	27	1	4	2	1300	3	1	60	60	1	1	1	1	1	2	2	0	2	1	1	1	2	1	2	1	1	3	2	2	1	2	1	1	3	2	1	1	1	2	3	2	4	1	2	3	3	2	2
172	2	27	1	2	2	1300	3	1	64	64	2	0	0	2	1	0	0	0	0	0	1	0	1	1	0	0	1	1	1	0	1	2	1	1	1	1	0	1	2	1	1	3	4	1	3	3	2	3	3
173	2	23	1	4	2	1300	3	1	8	8	1	1	0	0	1	1	0	1	0	0	1	1	2	1	1	0	0	1	1	0	1	2	1	1	0	1	0	0	2	1	0	2	3	1	1	2	1	1	2
174	2	24	1	4	2	1300	3	1	18	18	0	1	0	2	0	1	0	0	2	0	0	0	2	2	2	0	0	0	0	0	0	2	0	0	0	2	0	2	0	0	0	3	3	0	2	2	2	1	1
175	2	31	1	4	2	1300	7	1	108	108	1	0	1	2	2	1	1	1	2	2	0	1	2	2	2	1	1	3	2	3	1	2	1	1	2	0	2	2	1	1	0	3	3	0	2	2	2	1	1
176	2	27	1	3	2	1300	7	1	54	54	1	0	0	1	0	0	0	0	0	0	0	0	1	0	0	0	0	0	1	0	0	1	0	0	1	0	0	0	4	0	1	4	4	3	3	3	3	3	2
177	2	26	1	4	1	1300	7	1	64	44	1	0	0	0	0	0	0	0	1	0	1	1	2	2	1	0	1	1	1	1	0	2	1	0	0	0	0	0	1	0	0	2	3	1	2	3	2	2	2
178	2	24	1	4	2	1300	4	1	18	17	1	0	0	1	0	1	0	1	1	1	2	2	2	2	2	2	2	2	3	2	3	3	3	2	3	3	3	3	3	3	3	2	2	2	2	3	3	3	2
179	2	25	1	4	2	1300	4	1	20	20	2	0	0	1	1	0	0	0	0	1	0	1	1	0	0	0	0	0	0	1	1	1	1	1	0	0	1	1	0	1	0	2	3	2	1	3	3	3	1
181	2	22	1	3	2	1300	4	1	8	8	1	0	0	0	0	1	0	0	0	0	0	0	0	0	0	0	0	0	1	0	1	1	0	0	0	0	0	0	2	3	0	2	2	2	2	4	3	4	2
182	2	25	1	4	1	430	1	1	42	42	1	0	0	1	0	0	0	0	0	1	0	0	0	1	0	0	0	2	2	2	2	2	2	2	2	2	2	3	2	2	2	4	3	4	4	4	2	3	4
183	2	29	1	4	2	430	1	1	78	66	1	1	1	2	1	1	1	2	1	1	1	2	1	1	1	1	1	2	2	2	2	2	2	2	2	2	2	2	2	2	2	2	2	2	2	2	2	2	2
184	2	39	2	1	3	430	1	3	180	36	1	0	0	1	0	1	1	1	1	0	0	0	1	0	0	0	0	0	0	0	0	0	0	0	0	0	0	0	0	0	0	4	3	3	4	4	4	4	4
187	2	23	1	4	2	430	1	1	18	18	1	0	0	0	0	1	0	0	1	1	1	1	1	1	1	1	1	1	1	0	0	3	1	2	1	3	2	3	2	2	2	3	3	2	2	2	2	3	2
188	2	25	1	4	2	430	1	1	43	43	1	1	1	1	1	1	2	2	2	1	2	1	1	2	1	2	2	2	2	3	3	3	2	2	1	2	2	2	2	3	2	2	2	3	3	3	2	1	2
189	2	28	1	4	1	430	1	1	72	12	0	1	1	0	0	0	1	0	1	0	1	0	0	0	0	0	1	0	0	1	1	2	0	1	0	1	0	1	0	1	0	2	2	0	2	2	1	1	3
190	2	32	2	3	2	430	1	2	127	127	1	0	1	1	1	1	1	0	0	0	0	0	1	1	0	0	1	0	0	0	0	0	0	0	0	0	0	0	0	0	0	3	4	4	3	3	3	3	3
191	2	26	1	4	1	430	1	1	45	45	1	0	0	0	0	0	0	0	1	0	2	1	2	2	2	2	2	2	2	2	2	4	2	3	2	4	2	1	3	2	2	2	4	3	2	3	2	2	1
192	2	27	1	1	2	430	1	1	77	77	3	3	3	3	3	1	3	0	0	0	0	0	3	3	3	2	3	0	0	4	3	4	3	3	3	3	3	3	4	3	2	2	4	2	1	2	2	2	0
195	2	23	1	4	1	430	1	1	24	20	1	1	0	1	1	1	0	0	0	0	1	0	1	1	0	0	0	0	0	1	0	0	0	0	0	0	0	0	0	1	0	3	4	1	2	3	3	3	2
196	2	22	1	4	1	430	1	1	18	18	1	0	1	1	0	1	0	0	0	0	0	0	1	2	2	0	1	0	0	0	0	2	0	0	0	2	0	0	0	0	0	2	4	1	2	2	4	3	4
197	2	22	1	4	1	430	1	1	18	11	1	0	0	1	1	0	1	0	0	0	0	0	1	1	0	0	1	0	1	0	1	3	0	2	0	2	0	0	1	1	0	3	3	2	3	3	2	3	2
198	2	24	1	4	2	430	1	1	31	31	1	0	1	0	0	0	1	0	0	1	0	0	1	1	1	0	0	2	2	1	2	3	2	3	1	3	2	2	2	2	2	2	3	2	2	2	3	2	2
[truncated: 18 more columns]
